# Supplementary material for: Sulfur-Doped Graphdiyne as a High-Capacity Anode Material for Lithium-Ion Batteries
Source: Nanomaterials (Basel). 2021 Apr 29;11(5):1161. doi: 10.3390/nano11051161 (PMC8145426; doi:10.3390/nano11051161)
Supplement: Supplementary file 1 [file nanomaterials-11-01161-s001.zip]

Archive with 1 entries (1 files):
- nanomaterials-1175633-supplementary.pdf
